# Supplementary material for: Perceptions of Exposure and Mask Use in Wildland Firefighters
Source: Toxics. 2024 Aug 7;12(8):576. doi: 10.3390/toxics12080576 (PMC11360241; doi:10.3390/toxics12080576)
Supplement: Supplementary file 1 [file toxics-12-00576-s001.zip]

Archive with 1 entries (1 files):
- toxics-3103602-supplementary.pdf
